# Supplementary material for: Cannabinoids versus placebo for pain: A systematic review with meta-analysis and Trial Sequential Analysis
Source: PLoS One. 2023 Jan 30;18(1):e0267420. doi: 10.1371/journal.pone.0267420 (PMC9886264; doi:10.1371/journal.pone.0267420)
Supplement: S2 File — (XLSM) [file pone.0267420.s003.xlsm]

## Sheet: Tables
Selvarajah 2009
Cardiac disorders	Participants	Acute coronary syndrome	Bradycardia	Myocardial infarction	Eye haemorrhage	Gastrointestinal inflammation	Periodontitis	Abdominal pain	Gastritis	Haematemesis	Impaired gastric emptying	Nausea	Vomiting	Oedema peripheral	Pyrexia	Infections and infestations	Lower respiratory tract infection	Blood glucose increased	Diabetic ketoacidosis	Hyperglycaemia	Ketoacidosis	Diabetes mellitus inadequate control	Back pain	Exostosis	Chest wall pain	Rhabdomyolysis	Ischaemic stroke	Syncope	Transient ischaemic attack	Renal failure	Essiential hypertension	Peripheral occlusive disease	Accelerated hypertension
Experimental	149	1	1	1	0	1	1	0	0	0	0	0	0	0	0	1	1	0	1	1	1	0	1	1	0	0	1	1	0	0	1	1	0
Control	148	0	0	1	1	0	0	1	1	1	1	1	1	1	1	0	0	1	0	0	0	1	0	0	1	1	0	0	1	1	0	0	1
Johnson 2010a
Cardiac disorders	Participants	Cardio-respiratory arrest	Gastric ulcer haemorrhage	Nausea	Nausea aggravated	Disease progression	Chest pain	Malaise	Weakness	Bronchopneumonia	Oral candidiasis	Blood urine present	Hyperglycaemia	Back pain	Chest wall pain	Groin pain	Neoplasm progression	Malignant neoplasm progression	Metastases to brain	Metastases to prostate	Tumour haemorrhage	Tumour pain	Somnolence	Cerebrovascular accident	Spinal cord compression	Syncope	Tremor	Confusion	Anxiety	Disorientation	Urinary retention	Renal failure	Dyspnoea	Family stress
Experimental	60	0	0	0	1	1	0	0	1	0	0	1	0	0	0	0	6	0	0	0	1	1	1	0	1	0	0	0	0	0	2	0	0	0
Control	29	1	0	0	0	0	0	0	0	0	0	0	0	0	1	0	1	1	0	0	0	0	1	0	0	0	0	0	1	0	0	0	0	1
Johnson 2010b
Cardiac disorders	Participants	Cardio-respiratory arrest	Gastric ulcer haemorrhage	Nausea	Nausea aggravated	Disease progression	Chest pain	Malaise	Weakness	Bronchopneumonia	Oral candidiasis	Blood urine present	Hyperglycaemia	Back pain	Chest wall pain	Groin pain	Neoplasm progression	Malignant neoplasm progression	Metastases to brain	Metastases to prostate	Tumour haemorrhage	Tumour pain	Somnolence	Cerebrovascular accident	Spinal cord compression nos	Syncope	Tremor	Confusion	Anxiety	Disorientation	Urinary retention	Renal failure	Dyspnoea	Family stress
Experimental	58	0	1	1	0	1	0	1	0	1	1	0	1	1	0	0	5	0	2	0	0	0	2	1	0	1	1	2	0	1	0	1	0	0
Control	30	1	0	0	0	0	1	0	0	0	0	0	0	0	0	1	1	1	0	1	0	0	0	0	0	0	0	1	0	0	0	0	1	0
Lichtman 2017
Cardiac disorders	Participants	Atrial fibrillation	Cardiac Failure Congestive	Neutropenia	Pancytopenia	Thrombocytopenia	Gastric perforation	Gastrointestinal Haemorrhage	Ileus	Intestinal Obstruction	Mouth Haemorrhage	Nausea	Vomiting	Device Occlusion	Clostridium Difficile Colitis	Lower respiratory tract infection	Pneumonia	Respiratory tract infection	Sepsis	Urinary tract infection	Fall	Electrolyte Imbalance	Back Pain	Cancer Pain	Metastases To Central Nervous System	Neoplasm Progression	Tumour pain	Convulsion	Spinal Cord Compression	Completed Suicide	Disorientation	Hallucination, Visual	Mental Status Changes	Renal failure	Dyspnoea	Pleural Effusion	Pulmonary Embolism	Pulmonary Toxicity	Deep Vein Thrombosis
Experimental	199	1	1	0	1	0	0	0	0	0	1	0	1	1	1	3	1	1	0	1	0	1	1	3	1	31	0	1	0	0	1	1	1	1	1	0	1	0	1
Control	198	0	0	1	0	1	1	1	1	2	0	1	2	0	0	0	2	0	1	0	1	0	0	0	0	28	1	0	1	1	0	0	1	0	0	1	0	1	1
Portenoy 2012a
Cardiac disorders	Participants	Blood and Lymphatic system disorders	Cardiac disorders	Gastrointestinal disorders	General Disorders	Hepatobiliary disorders	Infections and Infestations	Injury, Poisoning and procedural complications	Investigations	Metabolism and Nutrition disorders	Musculoskeletal and connective tissue disorders	Neoplasms benign, malignant and unspecified (Incl. Cysts and polyps)	Nervous system disorders	Psychiatric disorders	Renal and urinary disorders	Respiratory, thoracic and mediastinal disorders	Vascular disorders
Experimental	90	0	0	4	4	1	2	0	1	3	0	13	3	2	4	1	3
Control	30	1	0	1	0	0	0	0	0	0	0	5	0	0	1	1	1
Portenoy 2012b
Cardiac disorders	Participants	Blood and lymphatic system disorders	Cardiac disorders 2	Gastrointestinal disorders	General Disorders	Hepatobiliary disorders	Infections and Infestations	Injury, Poisoning and procedural complications	Investigations	Metabolism and Nutrition disorders	Musculoskeletal and connective tissue disorders	Neoplasms benign, malignant and unspecified (Incl. Cysts and polyps)	Nervous system disorders	Psychiatric disorders	Renal and urinary disorders	Respiratory, thoracic and mediastinal disorders	Vascular disorders
Experimental	87	0	0	3	1	1	5	1	0	1	0	12	1	1	0	1	0
Control	30	1	1	0	1	0	1	0	0	0	1	5	0	0	0	0	0
Portenoy 2012c
Cardiac disorders	Participants	Blood and lymphatic system disorders	Cardiac disorders 2	Gastrointestinal disorders	General Disorders	Hepatobiliary disorders	Infections and Infestations	Injury, Poisoning and procedural complications	Investigations	Metabolism and Nutrition disorders	Musculoskeletal and connective tissue disorders	Neoplasms benign, malignant and unspecified (Incl. Cysts and polyps)	Nervous system disorders	Psychiatric disorders	Renal and urinary disorders	Respiratory, thoracic and mediastinal disorders	Vascular disorders
Experimental	91	4	0	1	4	0	4	1	0	1	0	26	1	1	0	1	0
Control	31	0	0	1	1	0	1	1	0	1	0	5	0	0	0	0	0
Serpell 2014
Cardiac disorders	Participants	Myocardial Infarction	Inguinal Hernia	Enterovesical Fistula	Chest Pain	Bronchopneumonia	Infective Exacerbation of Chronic Obstructive Airway Disease	Pneumonia	Subcutaneous Abscess	Urinary Tract Infection	Head Injury	Joint Dislocation	Lumbar Vertebral fracture	Road Traffic Accident	Soft Tissue Injury	Groin Pain	Breast Cancer Stage II	Malignant Melanoma	Neoplasm Malignant	Transient Ischaemic Attack	Coma	Dizziness	Loss of Consciousness	Deep Vein Thrombosis	Hypotension
Experimental	128	1	1	0	1	1	1	1	1	1	0	0	0	0	0	0	1	1	1	1	0	0	0	0	0
Control	118	0	0	1	0	0	0	0	0	0	1	1	1	1	1	1	0	0	0	0	1	1	1	1	1
NCT01606202
Cardiac disorders	Participants	Anaemia Not Otherwise Specified Aggravated	Fall	Methicillin-resistant Staphylococcus aureus infection	Bladder Infection	Pneumonia	Tibia Fracture	Upper Limb Fracture	Dizziness	Confusion	Paranoia	Contusion
Experimental	56	1	1	1	0	0	1	0	0	1	1	0
Control	60	0	1	0	1	1	0	1	1	0	0	1
Wade 2004
Cardiac disorders	Participants	Appendicitis	Upper respiratory tract infection	Lower respiratory tract infection	Sepsis	Urinary tract infection	Arthritis	Respiratory distress
Experimental	80	0	1	0	0	0	0	1
Control	80	1	0	1	1	1	1	0
Langford 2012
Cardiac disorders	Participants	Diarrhoea	Constipation	Nausea	Vomiting	Hepatic enzyme increased	Motor dysfunction	Syncope	Suicidal Ideation	Orthostatic hypotension
Experimental	167	1	1	1	1	1	1	1	1	1
Control	172	0	1	1	1	0	1	1	0	1
Nurmikko 2007
Cardiac disorders	Participants	Fall	Bronchopneumonia	Transient ischaemic attack	Hypoaesthesia	Myelitis
Experimental	63	0	1	1	0	0
Control	62	1	0	0	0	1
Fallon 2017a
Cardiac disorders	Participants	Anaemia	Coagulopathy	Acute Myocardial Infarction	Cardiac Failure Congestive	Tachycardia	Constipation	Vomiting	Chest Pain	Generalised Oedema	Bronchitis	Device Related Infection	Device Related Sepsis	Groin Abscess	Helicobacter Gastritis	Lobar Pneumonia	Pneumonia	Pseudomembranous Colitis	Pyelonephritis	Staphylococcal Sepsis	Urinary tract infection	Fall	Post Procedural Haemorrhage	Wound Haemorrhage	Cachexia	Dehydration	Hypoalbuminaemia	Hypoglycaemia	Cancer Pain	Chondrosarcoma Metastatic	Colorectal Cancer	Meningioma Malignant	Neoplasm Progression	Cerebrovascular Accident	Convulsion	Somnolence	Anxiety	Disorientation	Hydronephrosis	Dyspnoea	Pleural Effusion	Hypotension
Experimental	199	0	0	0	0	1	2	1	1	1	0	1	0	0	0	1	1	0	0	0	1	1	0	0	1	1	1	0	0	1	1	0	23	1	0	1	1	1	0	1	1	1
Control	198	1	1	1	1	1	0	1	1	0	1	0	1	1	1	0	0	1	1	1	0	0	1	1	0	1	0	1	1	0	0	1	31	0	1	0	0	0	1	0	0	0
Fallon 2017b
Cardiac disorders	Participants	Anaemia	Anaemia of Malignant Disease	Ascites	Diarrhoea	Gastrointestinal Haemorrhage	Intestinal Obstruction	Intestinal Perforation	Nausea	Vomiting	Duodenal Ulcer Haemorrhage	Haematemesis	Breakthrough Pain	General Physical Health Deterioration	Pain	Pyrexia	Acute Hepatic Failure	Cellulitis	Lower respiratory tract infection	Meningitis Listeria	Pneumonia	Pneumonia Bacterial	Respiratory tract infection	Sepsis	Urinary tract infection	Catheter Site Cellulitis	Urosepsis	Abdominal Sepsis	Bronchopneumonia	Foot Fracture	ECG Signs of Myocardial Ischaemia	Hypokalaemia	Chest wall pain	Pain in Extremity	Cancer Pain	Metastases to Central Nervous System	Neoplasm Progression	Tumour Pain	Tumour Haemorrhage	Cerebrovascular Accident	Convulsion	Hypoglycaemic Coma	Nerve Root Compression	Sedation	Spinal Cord Compression	Renal failure	Hydronephrosis	Acute Respiratory Failure	Dyspnoea
Experimental	103	2	0	0	0	1	0	0	0	0	0	0	0	0	0	0	0	0	0	0	1	0	0	0	0	1	1	0	0	1	0	0	0	0	0	0	28	0	0	1	0	0	0	0	0	0	1	0	0
Control	103	1	1	0	0	0	0	0	0	0	1	1	0	0	0	0	0	1	0	0	0	0	0	0	0	0	0	1	1	0	0	0	0	0	0	0	11	0	1	0	0	0	0	0	0	0	0	0	0
Markova 2018
Cardiac disorders	Participants	Hematuria	Tubulointerstitial nephritis
Experimental	53	1	0
Control	53	0	1
Ostenfeld 2011 (800 mg)
Cardiac disorders	Participants	Submandibular abcess
Experimental	27	1
Control	16	0
		Cardiac disorders
		Abdominal pain
		Abdominal Sepsis
		Accelerated hypertension
		Acute coronary syndrome
		Acute Hepatic Failure
		Acute Myocardial Infarction
		Acute Respiratory Failure
		Anaemia
		Anaemia of Malignant Disease
		Anxiety
		Appendicitis
		Arthrititis
		Ascites
		Atrial Fibrillation
		Back pain
		Bladder Infection
		Blood and lymphatic system disorders
		Blood glucose increased
		Blood urine present
		Bradycardia
		Breakthrough Pain
		Breast Cancer Stage II
		Bronchitis
		Bronchopneumonia
		Cachexia
		Cancer Pain
		Cardiac Failure Congestive
		Cardio-respiratory arrest
		Catheter Site Cellulitis
		Cellulitis
		Cerebrovascular Accident
		Chest Pain
		Chest wall pain
		Chondrosarcoma Metastatic
		Clostridium Difficile Colitis
		Coagulopathy
		Colorectal Cancer
		Coma
		Completed Suicide
		Confusion
		Constipation
		Contusion
		Convulsion
		Deep Vein Thrombosis
		Dehydration
		Device Occlusion
		Device Related Infection
		Device Related Sepsis
		Diabetes mellitus inadequate control
		Diabetic ketoacidosis
		Diarrhoea
		Disease progression
		Disorientation
		Dizziness
		Duodenal Ulcer Haemorrhage
		Dyspnoea
		ECG Signs of Myocardial Ischaemia
		Electrolyte Imbalance
		Enterovesical Fistula
		Essiential hypertension
		Exostosis
		Eye haemorrhage
		Fall
		Family stress
		Foot Fracture
		Gastric perforation
		Gastric ulcer haemorrhage
		Gastritis
		Gastrointestinal disorders
		Gastrointestinal Haemorrhage
		Gastrointestinal inflammation
		General Disorders
		General Physical Health Deterioration
		Generalised Oedema
		Groin Abscess
		Groin pain
		Haematemesis
		Hallucination, Visual
		Head Injury
		Helicobacter Gastritis
		Hematuria
		Hepatic enzyme increased
		Hepatobiliary disorders
		Hydronephrosis
		Hyperglycaemia
		Hypoaesthesia
		Hypoalbuminaemia
		Hypoglycaemic Coma
		Hypokalaemia
		Hypotension
		Ileus
		Impaired gastric emptying
		Infections and infestations
		Infective Exacerbation of Chronic Obstructive Airway Disease
		Inguinal Hernia
		Injury, Poisoning and procedural complications
		Intestinal Obstruction
		Intestinal Perforation
		Investigations
		Ischaemic stroke
		Joint Dislocation
		Ketoacidosis
		Lobar Pneumonia
		Loss of Consciousness
		Lower respiratory tract infection
		Lumbar Vertebral fracture
		Malaise
		Malignant Melanoma
		Malignant neoplasm progression
		Meningioma Malignant
		Meningitis Listeria
		Mental Status Changes
		Metabolism and Nutrition disorders
		Metastases to brain
		Metastases to Central Nervous System
		Metastases to prostate
		Methicillin-resistant Staphylococcus aureus infection
		Motor dysfunction
		Mouth Haemorrhage
		Musculoskeletal and connective tissue disorders
		Myelitis
		Myocardial infarction
		Nausea
		Nausea aggravated
		Neoplasm Malignant
		Neoplasm Progression
		Neoplasms benign, malignant and unspecified (Incl. Cysts and polyps)
		Nerve Root Compression
		Nervous system disorders
		Neutropenia
		Oedema peripheral
		Oral candidiasis
		Orthostatic hypotension
		Pain
		Pain in Extremity
		Pancytopenia
		Paranoia
		Periodontitis
		Peripheral Embolism
		Peripheral occlusive disease
		Pleural Effusion
		Pleuritic Pain
		Pneumonia
		Post Procedural Haemorrhage
		Pseudomembranous Colitis
		Psychiatric disorders
		Pulmonary Embolism
		Pulmonary Toxicity
		Pyelonephritis
		Pyrexia
		Renal and urinary disorders
		Renal failure
		Respiratory distress
		Respiratory Tract Infection
		Respiratory, thoracic and mediastinal disorders
		Rhabdomyolysis
		Road Traffic Accident
		Sedation
		Sepsis
		Soft Tissue Injury
		Somnolence
		Spinal Cord Compression
		Staphylococcal Sepsis
		Subcutaneous Abscess
		Submandibular abcess
		Suicidal Ideation
		Syncope
		Tachycardia
		Thrombocytopenia
		Tibia Fracture
		Transient ischaemic attack
		Tremor
		Tubulointerstitial nephritis
		Tumour Haemorrhage
		Tumour Pain
		Upper Limb Fracture
		Upper respiratory tract infection
		Urinary retention
		Urinary tract infection
		Urosepsis
		Vascular disorders
		Vomiting
		Weakness
		Wound Haemorrhage
[truncated: 3 more columns]

## Sheet: Input
	Abdominal pain				Abdominal Sepsis				Accelerated hypertension				Acute coronary syndrome				Acute Hepatic Failure				Acute Myocardial Infarction				Acute Respiratory Failure				Anaemia				Anaemia of Malignant Disease				Anxiety				Appendicitis				Arthrititis				Ascites
	Event Exp	No event Exp	Event Ctrl	No event Ctrl	Event Exp	No event Exp	Event Ctrl	No event Ctrl	Event Exp	No event Exp	Event Ctrl	No event Ctrl	Event Exp	No event Exp	Event Ctrl	No event Ctrl	Event Exp	No event Exp	Event Ctrl	No event Ctrl	Event Exp	No event Exp	Event Ctrl	No event Ctrl	Event Exp	No event Exp	Event Ctrl	No event Ctrl	Event Exp	No event Exp	Event Ctrl	No event Ctrl	Event Exp	No event Exp	Event Ctrl	No event Ctrl	Event Exp	No event Exp	Event Ctrl	No event Ctrl	Event Exp	No event Exp	Event Ctrl	No event Ctrl	Event Exp	No event Exp	Event Ctrl	No event Ctrl	Event Exp
Selvarajah 2009	0.5	149	1.5	148					0.5	149	1.5	148	1.5	149	0.5	148
Johnson 2010a																																					0.5	60	1.5	29
Johnson 2010b																																					0.5	58	0.5	30
Lichtman 2017
Portenoy 2012a
Portenoy 2012b
Portenoy 2012c
Serpell 2014
NCT01606202
Wade 2004																																									0.5	80	1.5	80
Langford 2012
Nurmikko 2007
Fallon 2017a																					0.5	199	1.5	198					0.5	199	1.5	198					1.5	199	0.5	198
Fallon 2017b					0.5	103	1.5	103									0.5	103	0.5	103					0.5	103	0.5	103	2	103	1	103	0.5	103	1.5	103													0.5
Markova 2018
Ostenfeld 2011 (800 mg)
[truncated: 691 more columns]

## Sheet: Calc
	Cardiac disorders
	Insert data				Computations for fixed-effect
	Event Exp	Total Exp	Event Ctrl	Total Ctrl	RR	LogRR	Variance	SE(lnRR)	w	LogRR*W	95%CI_lo	95%CI_hi
Selvarajah 2009	#REF!	#REF!	#REF!	#REF!
Johnson 2010a	#REF!	#REF!	#REF!	#REF!
Johnson 2010b	#REF!	#REF!	#REF!	#REF!
Lichtman 2017	#REF!	#REF!	#REF!	#REF!
Portenoy 2012a	#REF!	#REF!	#REF!	#REF!
Portenoy 2012b	#REF!	#REF!	#REF!	#REF!
Portenoy 2012c	#REF!	#REF!	#REF!	#REF!
Serpell 2014	#REF!	#REF!	#REF!	#REF!
NCT01606202	#REF!	#REF!	#REF!	#REF!
Wade 2004	#REF!	#REF!	#REF!	#REF!
Langford 2012	#REF!	#REF!	#REF!	#REF!
Nurmikko 2007	#REF!	#REF!	#REF!	#REF!
Fallon 2017a	#REF!	#REF!	#REF!	#REF!
Fallon 2017b	#REF!	#REF!	#REF!	#REF!
Markova 2018	#REF!	#REF!	#REF!	#REF!
Ostenfeld 2011 (800 mg)	#REF!	#REF!	#REF!	#REF!
								Sum	0	0
Fixed effect
Q
df	-1
I^2
Log(effect)
Effect
V
SE
95%CI_low
95%CI_up
Z
P

## Sheet: Output
	Musculoskeletal and connective tissue disorders	Dizziness	Haematemesis	Cerebrovascular accident	Sepsis	Intestinal obstruction	Injury, poisoning and procedural complications	Coma	Head injury	Joint dislocation	Loss of consciousness	Lumbar vertebral fracture	Road traffic accident	Tibia fracture	Constipation	Lower respiratory tract infection	Abdominal pain	Diabetes mellitus inadequate control	Eye haemorrhage	Gastritis	Impaired gastric emptying	Oedema peripheral	Acute myocardial infarction	Bronchitis	Completed suicide	Groin abscess	Helicobacter gastritis	Ileus	Post procedural haemorrhage	Pyelonephritis	Staphylococcal sepsis	Thrombocytopenia	Appendicitis	Abdominal sepsis	Cellulitis	Duodenal ulcer haemorrhage	Foot fracture	Peripheral embolism	Urosepsis	Colorectal cancer	Device related infection	Electrolyte imbalance	Generalised oedema	Lobar pneumonia	Pulmonary embolism	Acute coronary syndrome	Bradycardia	Diabetic ketoacidosis	Infections and infestations
Fixed effect
Q
df	2	1	1	1	2	1	2	0	0	0	0	0	0	0	1	3	0	0	0	0	0	0	0	0	0	0	0	0	0	0	0	0	0	0	0	0	0	0	0	0	0	0	0	0	0	0	0	0	0
I^2
Log(effect)	-1.55027	-1.10453	-1.10198	1.0961	-0.826202	-1.0088	-0.711748	-1.17996	-1.17996	-1.17996	-1.17996	-1.17996	-1.17996	1.16761	0.744696	0.586778	-1.10535	-1.10535	-1.10535	-1.10535	-1.10535	-1.10535	-1.10365	-1.10365	-1.10365	-1.10365	-1.10365	-1.10365	-1.10365	-1.10365	-1.10365	-1.10365	-1.09861	-1.09861	-1.09861	-1.09861	1.09861	-1.09861	1.09861	1.09357	1.09357	1.09357	1.09357	1.09357	1.09357	1.09188	1.09188	1.09188	1.09188
Effect	0.212191	0.331367	0.332214	2.99247	0.437708	0.364657	0.490785	0.307292	0.307292	0.307292	0.307292	0.307292	0.307292	3.21429	2.1058	1.79819	0.331096	0.331096	0.331096	0.331096	0.331096	0.331096	0.331658	0.331658	0.331658	0.331658	0.331658	0.331658	0.331658	0.331658	0.331658	0.331658	0.333333	0.333333	0.333333	0.333333	3	0.333333	3	2.98492	2.98492	2.98492	2.98492	2.98492	2.98492	2.97987	2.97987	2.97987	2.97987
V	1.12746	1.32061	1.32511	1.32596	0.993847	1.49333	0.873155	2.65038	2.65038	2.65038	2.65038	2.65038	2.65038	2.63214	1.08532	0.691511	2.6532	2.6532	2.6532	2.6532	2.6532	2.6532	2.65659	2.65659	2.65659	2.65659	2.65659	2.65659	2.65659	2.65659	2.65659	2.65659	2.64167	2.64725	2.64725	2.64725	2.64725	2.64725	2.64725	2.65659	2.65659	2.65659	2.65659	2.65659	2.65659	2.6532	2.6532	2.6532	2.6532
SE	1.06182	1.14918	1.15113	1.1515	0.996919	1.22202	0.934428	1.628	1.628	1.628	1.628	1.628	1.628	1.62239	1.04178	0.831571	1.62886	1.62886	1.62886	1.62886	1.62886	1.62886	1.62991	1.62991	1.62991	1.62991	1.62991	1.62991	1.62991	1.62991	1.62991	1.62991	1.62532	1.62704	1.62704	1.62704	1.62704	1.62704	1.62704	1.62991	1.62991	1.62991	1.62991	1.62991	1.62991	1.62886	1.62886	1.62886	1.62886
95%CI_low	0.0264783	0.0348423	0.0347979	0.313221	0.0620284	0.0332415	0.0786123	0.0126407	0.0126407	0.0126407	0.0126407	0.0126407	0.0126407	0.133684	0.273295	0.35236	0.0135968	0.0135968	0.0135968	0.0135968	0.0135968	0.0135968	0.0135921	0.0135921	0.0135921	0.0135921	0.0135921	0.0135921	0.0135921	0.0135921	0.0135921	0.0135921	0.0137841	0.0137378	0.0137378	0.0137378	0.12364	0.0137378	0.12364	0.122329	0.122329	0.122329	0.122329	0.122329	0.122329	0.122371	0.122371	0.122371	0.122371
95%CI_up	1.70045	3.15145	3.17164	28.5895	3.08873	4.00027	3.06403	7.47018	7.47018	7.47018	7.47018	7.47018	7.47018	77.2839	16.2257	9.17661	8.06253	8.06253	8.06253	8.06253	8.06253	8.06253	8.09271	8.09271	8.09271	8.09271	8.09271	8.09271	8.09271	8.09271	8.09271	8.09271	8.06082	8.08799	8.08799	8.08799	72.7919	8.08799	72.7919	72.8344	72.8344	72.8344	72.8344	72.8344	72.8344	72.5628	72.5628	72.5628	72.5628
Z	1.46002	0.961145	0.957295	0.951886	0.828756	0.825516	0.761694	0.72479	0.72479	0.72479	0.72479	0.72479	0.72479	0.719683	0.714827	0.705626	0.678599	0.678599	0.678599	0.678599	0.678599	0.678599	0.677125	0.677125	0.677125	0.677125	0.677125	0.677125	0.677125	0.677125	0.677125	0.677125	0.675936	0.675223	0.675223	0.675223	0.675223	0.675223	0.675223	0.670944	0.670944	0.670944	0.670944	0.670944	0.670944	0.670331	0.670331	0.670331	0.670331
P	0.144286	0.336479	0.338418	0.341155	0.407243	0.409078	0.446243	0.468581	0.468581	0.468581	0.468581	0.468581	0.468581	0.47172	0.474716	0.480421	0.497392	0.497392	0.497392	0.497392	0.497392	0.497392	0.498326	0.498326	0.498326	0.498326	0.498326	0.498326	0.498326	0.498326	0.498326	0.498326	0.499081	0.499534	0.499534	0.499534	0.499534	0.499534	0.499534	0.502256	0.502256	0.502256	0.502256	0.502256	0.502256	0.502647	0.502647	0.502647	0.502647
[truncated: 1,011 more columns]
