# Supplementary material for: Cannabinoids versus placebo for pain: A systematic review with meta-analysis and Trial Sequential Analysis
Source: PLoS One. 2023 Jan 30;18(1):e0267420. doi: 10.1371/journal.pone.0267420 (PMC9886264; doi:10.1371/journal.pone.0267420)
Supplement: S3 File — (XLSM) [file pone.0267420.s004.xlsm]

## Sheet: Tables
Collin 2012
Groups	Participants	Vision Blurred	Dry Mouth	Nausea	Diarrhoea	Oral Pain	Constipation	Fatigue	Weakness	Urinary Tract Infection	Pain in Limb	Dizziness	Balance Impaired	Headache	Somnolence	Dysgeusia	Disturbance in Attention	Confusion	Depressed Mood	Disorientation	Euphoric mood
Experimental	124	4	11	9	7	6	5	13	4	13	4	40	9	8	6	5	4	6	6	5	4
Control	65	0	4	4	2	7	1	4	1	6	1	7	1	4	1	1	0	2	0	1	2
Fallon 2017a
Groups	Participants	Constipation	Nausea	Vomiting	Dizziness	Somnolence
Experimental	199	8	19	17	16	23
Control	198	13	16	13	9	8
Fallon 2017b
Groups	Participants	Anaemia	Nausea	Vomiting	Asthenia	Weight Decreased	Decreased Appetite	Dizziness	Somnolence
Experimental	103	5	0	0	6	7	6	0	6
Control	103	6	0	0	6	4	3	0	1
Johnson 2010 Sativex
Groups	Participants	Vertigo	Nausea	Vomiting	Diarrhoea	Constipation	Weakness	Oral Pain	Glossodynia	Fatigue	Chest Pain	Liver function test abnormal	Gamma-glutamyltransferase increased	Neoplasm progression	Somnolence	Dizziness	Confusion	Urinary retention	Hypotension
Experimental	60	3	7	5	4	3	3	0	0	0	0	3	0	6	9	7	4	3	3
Control	30	1	3	2	1	3	0	1	0	0	0	1	1	1	4	1	1	0	0
Johnson 2010 THC
Groups	Participants	Vertigo	Nausea	Vomiting	Diarrhoea	Constipation	Weakness	Oral Pain	Glossodynia	Fatigue	Chest Pain	Liver function test abnormal	Gamma-glutamyltransferase increased	Neoplasm progression	Somnolence	Dizziness	Confusion	Urinary retention	Hypotension
Experimental	58	0	6	4	0	0	0	5	5	3	3	0	5	5	8	7	0	0	0
Control	29	0	3	2	1	3	0	2	0	0	1	1	2	2	4	2	1	0	0
Langford 2013
Groups	Participants	Vertigo	Nausea	Dry Mouth	Diarrhoea	Vomiting	Fatigue	Feeling Abnormal	Dizziness	Somnolence	Headache	Disturbance in attention	Dysgeusia	Memory Impairment	Balance Disorder	Psychomotor skills impaired
Experimental	167	15	13	12	7	5	16	5	34	16	7	6	6	6	5	5
Control	172	6	7	10	5	5	9	2	7	3	6	1	1	1	2	0
Lichtman 2017
Groups	Participants	Nausea	Vomiting	Constipation	Fatigue	Decreased Appetite	Dizziness
Experimental	199	31	15	11	12	14	16
Control	198	20	11	13	10	12	8
NCT01606202
Groups	Participants	Vision Blurred	Nausea	Constipation	Dry Mouth	Oral Pain	Oral Discomfort	Vomiting	Lethargy	Feeling Abnormal	Feeling Drunk	Application Site Pain	Fatigue	Pain Exacerbated	Fall	Feeling of Relaxation	Pyrexia	Urinary Tract Infection	Alanine Aminotransferase Increased	Gamma-Glutamyltransferase Increased	Blood Bilirubin Increased	Blood Sodium Decreased	Haematocrit Decreased	Haemoglobin Decreased	Red Blood Cell Count Decreased	White Blood Cell Count Increased	Neutrophil Count Increased	Muscle Spasms	Dizziness	Dysgeusia	Somnolence	Headache	Disturbance in Attention	Speech Disorder	Paraesthesia	Confusion	Insomnia	Flushing
Experimental	56	2	6	4	4	2	2	2	4	3	3	2	2	2	0	0	0	8	2	2	2	2	2	2	2	2	0	0	14	9	7	5	3	2	0	2	0	2
Control	60	0	3	0	0	3	0	0	0	0	0	0	0	0	2	2	2	4	3	3	0	0	0	0	0	0	2	2	5	4	0	0	0	0	2	0	2	0
Nurmikko 2007
Groups	Participants	Vision Blurred	Nausea	Dry Mouth	Vomiting	Diarrhoea	Abdominal pain upper	Oral Pain	Dyspepsia	Constipation	Fatigue	Feeling drunk	Fall	Lethargy	Malaise	Application Site Burning	Application Site Pain	Nasopharyngitis	Blood Glucose Increased	Blood Alkaline Phosphatase Increased	Anorexia	Increased Appetite	Arthralgia	Dizziness	Headache	Somnolence	Disturbance in attention	Memory impairment	Hypoaesthesia	Agitation	Euphoric Mood	Epistaxis	Pharyngitis
Experimental	63	2	14	11	8	4	3	0	0	2	13	6	0	2	2	2	4	4	2	0	4	2	0	18	6	4	3	3	0	2	2	2	2
Control	62	0	7	3	3	0	0	2	2	4	5	0	3	0	0	4	2	2	0	2	0	0	2	9	9	0	0	0	3	0	0	0	2
Portenoy 2012 High
Groups	Participants	Blood and lymphatic system disorders	Cardiac disorders	Ear and labyrinth disorders	Eye disorders	Gastrointestinal Disorder	General Disorders	Hepatobillary Disorders	Infections and Infestations	Injury, poisoning and procedural complications	Investigations	Metabolism and nutrition disorders	Musculoskeletal and connective tissue disorders	Neoplasms benign, malignant and unspecified (incl cysts and polyps)	Nervous system disorders	Psychiatric disorders	Renal and urinary disorders	Respiratory, thoracic and mediastinal disorders	Skin and subcuraneous tissue disorders	Surgical and medical procedures	Vascular Disorders
Experimental	90	9	2	4	1	47	24	2	8	1	5	22	5	16	44	23	8	7	7	0	4
Control	30	2	2	1	0	10	6	0	4	1	1	4	2	5	6	4	2	2	0	0	2
Portenoy 2012 Medium
Groups	Participants	Blood and lymphatic system disorders	Cardiac disorders	Ear and labyrinth disorders	Eye disorders	Gastrointestinal Disorder	General Disorders	Hepatobillary Disorders	Infections and Infestations	Injury, poisoning and procedural complications	Investigations	Metabolism and nutrition disorders	Musculoskeletal and connective tissue disorders	Neoplasms benign, malignant and unspecified (incl cysts and polyps)	Nervous system disorders	Psychiatric disorders	Renal and urinary disorders	Respiratory, thoracic and mediastinal disorders	Skin and subcuraneous tissue disorders	Surgical and medical procedures	Vascular Disorders
Experimental	90	8	2	4	4	42	18	1	15	2	9	15	12	12	39	14	4	6	3	0	3
Control	30	2	2	1	1	10	7	0	4	1	1	4	2	4	7	4	2	2	0	0	1
Portenoy 2012 Low
Groups	Participants	Blood and lymphatic system disorders	Cardiac disorders	Ear and labyrinth disorders	Eye disorders	Gastrointestinal Disorder	General Disorders	Hepatobillary Disorders	Infections and Infestations	Injury, poisoning and procedural complications	Investigations	Metabolism and nutrition disorders	Musculoskeletal and connective tissue disorders	Neoplasms benign, malignant and unspecified (incl cysts and polyps)	Nervous system disorders	Psychiatric disorders	Renal and urinary disorders	Respiratory, thoracic and mediastinal disorders	Skin and subcuraneous tissue disorders	Surgical and medical procedures	Vascular Disorders
Experimental	91	9	6	0	1	36	18	0	11	0	11	11	6	26	26	13	4	11	3	2	5
Control	31	3	2	1	0	9	7	0	3	2	1	4	2	5	7	5	2	2	1	0	1
Rog 2005
Groups	Participants	Diplopia	Dry Mouth	Nausea	Glossodynia	Oral Pain	Diarrhoea	Dyspepsia	Fall	Weakness	Fatigue	Feeling drunk	Application site burning	Chest discomfort	Urinary tract infection	Nasopharyngitis	Otitis media	Sinusitis	Ligament sprain	Gamma-glutamyltransferase increased	White blood cell count increased	Back pain	Dizziness	Somnolence	Disturbance in attention	Hypoaesthesia	Headache	Migraine	Paraesthesia	Dissociation	Euphoric mood	Breast pain	Pharyngitis	Dyspnoea	Rash	Skin irritation
Experimental	34	0	4	3	0	0	2	0	3	2	2	0	0	0	2	0	0	0	0	0	2	0	18	3	2	2	1	0	0	3	2	0	2	0	0	0
Control	32	1	0	2	3	3	0	1	2	0	2	1	1	1	1	2	1	1	1	1	0	1	5	0	0	1	3	1	1	0	0	1	1	1	1	1
Selvarajah 2009
Groups	Participants	Palpitations	Vertigo	Nausea	Vomiting	Dry Mouth	Diarrhoea	Oral Pain	Abdominal pain upper	Mouth ulceration	Oral discomfort	Fatigue	Feeling abnormal	Oedema peripheral	Nasopharyngitis	Lower respiratory tract infection	Urinary tract infection	Hypoglycaemia	Pain in extremity	Back Pain	Arthralgia	Muscle spasms	Dizziness	Somnolence	Headache	Lethargy	Amnesia	Dysgeusia	Memory impairment	Disorientation	Depressed Mood	Insomnia	Pharyngolaryngeal pain	Cough	Pruritus
Experimental	149	4	6	25	14	12	10	7	5	4	4	10	4	4	8	6	2	9	4	3	2	2	42	11	9	5	4	4	4	8	5	0	6	2	1
Control	148	1	3	15	11	4	14	0	2	2	4	4	0	2	6	8	8	5	4	5	4	4	7	7	11	1	2	1	1	1	2	4	4	4	5
Serpell 2014
Groups	Participants	Vertigo	Nausea	Vomiting	Diarrhoea	Dry Mouth	Abdominal Pain Upper	Dyspepsia	Constipation	Mouth Ulceration	Oral Pain	Fatigue	Feeling Drunk	Application Site Pain	Nasopharyngitis	Gastroenteritis	Lower Respiratory Tract Infection	Increased Appetite	Anorexia	Dizziness	Dysgeusia	Headache	Disturbance in Attention	Neuropathy Peripheral	Tremor	Somnolence	Balance Disorder	Memory Impairment	Sedation	Dissociation	Disorientation	Depressed Mood	Anxiety	Panic Attack	Pharyngolaryngeal Pain	Dyspnoea	Rash
Experimental	128	5	23	13	12	11	6	6	4	4	4	20	8	7	9	4	4	6	4	52	14	13	8	6	6	5	4	4	4	9	8	6	4	4	7	4	5
Control	118	0	14	7	6	4	1	4	2	6	3	8	3	2	8	1	3	1	1	12	2	9	2	4	0	2	2	2	0	0	0	0	1	1	5	3	4
Wade 2004
Groups	Participants	Vertigo	Oral Pain	Nausea	Oral Discomfort	Diarrhoea	Mouth Ulceration	Dry Mouth	Fatigue	Application site pain	Feeling drunk	Application Site Reaction	Muscle Spasms	Muscle Weakness	Pain in extremity	Dizziness	Disturbance in attention	Headache	Somnolence	Hypoaesthesia	Disorientation	Euphoric Mood	Cough
Experimental	80	5	8	7	7	6	4	3	12	8	4	3	3	0	0	25	7	7	7	0	6	3	3
Control	80	0	4	5	7	0	0	0	3	8	0	3	0	3	3	10	0	13	0	3	0	0	0
Blake 2006
Groups	Participants	Dizziness	Light-headedness	Dry Mouth	Nausea	Arthritic pains	Constipation	Drowsiness	Fall	Headache	Palpitations	Vomiting
Experimental	31	8	3	4	2	1	1	1	2	1	0	0
Control	27	1	1	0	1	1	1	1	0	1	2	2
Devries 2016a
Groups	Participants	Decreased appetite	Increased appetite	Amnesia	Balance disorder	Disturbance in attention	Dizziness	Dysgeusia	Headache	Somnolence	Confusional state	Depressed Mood	Euphoric mood	Irritability	Sluggishness	Abdominal pain	Constipation	Diarrhoea	Dry Mouth	Nausea	Hyperhidrosis	Rash	Tremor	Visual impairment
Experimental	30	6	7	4	3	4	24	3	14	15	3	3	4	2	3	3	4	3	9	13	8	0	1	4
Control	32	1	6	1	4	0	11	1	18	11	3	2	2	2	0	0	5	2	2	5	5	5	4	1
Jain 1981
Groups	Participants	Drowsiness	Dry Mouth	Dizziness	Weird dreams	Nervousness	Headache	Hallucination	Dysphoria	Apprehension	Anxiety	Weakness	Loud noise	Confusion	Depressed Mood	Lack of Concentration	Uncooperative	Nausea	Red eyes
Experimental	30	18	5	4	3	2	2	3	2	1	2	1	2	1	1	1	1	1	1
Control	32	1	0	0	0	0	0	0	0	0	0	1	0	0	0	0	0	0	0
Markova 2019
Groups	Participants	Somnolence	Dysgeusia	Hypoesthesia	Hypogeusia	Disturbed psychomotor skills	Vertigo	Dry Mouth
Experimental	53	2	0	1	1	1	1	1
Control	53	0	1	0	0	0	0	0
Ostenfeld 2011 (100 mg)
Groups	Participants	Headache	Nausea	Pyrexia	Syncope	Diarrhoea	Odynophagia	Vomiting	Pharyngolaryngeal pain	Dysmenorrhea	Dysphagia	Influenza-like illness	Dyskinesia	Dizziness
Experimental	34	12	3	2	1	2	1	2	3	2	2	2	1	0
Control	16	5	1	2	0	1	1	1	0	0	0	0	1	1
Ostenfeld 2011 (800 mg)
Groups	Participants	Headache	Nausea	Pyrexia	Syncope	Diarrhoea	Odynophagia	Vomiting	Pharyngolaryngeal pain	Dysmenorrhea	Dysphagia	Influenza-like illness	Dyskinesia	Dizziness
Experimental	27	4	3	3	2	1	1	1	0	0	0	0	0	0
Control	16	5	1	1	0	0	0	1	1	0	0	0	1	0
Schimrigk 2017
Groups	Participants	Dizziness	Vertigo	Fatigue	Dry Mouth	Adverse drug reaction	Nausea	Headache	Diarrhoea	Withdrawal syndrome	Neuralgia	Insomnia
Experimental	124	25	14	10	9	8	6	5	3	0	0	1
Control	116	5	3	5	1	0	4	6	0	0	0	0
Van Amerogen 2017
Groups	Participants	Dizziness	Headache	Somnolence	Muscle Weakness	Muscular spaticity	Paraesthesia	Tremor	Tinnitus	Euphoric mood	Disturbance in attention	Insomnia	Fatigue	Feeling abnormal	Feeling hot	Dry Mouth	Nausea	Increased appetite
Experimental	24	7	6	3	4	3	2	2	2	4	0	1	2	1	2	2	0	1
Control	24	1	3	2	1	3	0	0	0	2	0	1	3	2	2	0	1	0
		Groups
		Abdominal pain
		Abdominal pain upper
		Adverse drug reaction
		Agitation
		Alanine Aminotransferase Increased
		Amnesia
		Anaemia
		Anorexia
		Anxiety
		Application Site Burning
		Application Site Pain
		Application Site Reaction
		Apprehension
		Arthralgia
		Arthritic pains
		Asthenia
		Back pain
		Balance Disorder
		Balance Impaired
		Blood Alkaline Phosphatase Increased
		Blood and lymphatic system disorders
		Blood Bilirubin Increased
		Blood Glucose Increased
		Blood Sodium Decreased
		Breast pain
		Cardiac disorders
		Chest discomfort
		Chest Pain
		Confusion
		Confusional state
		Constipation
		Cough
		Decreased Appetite
		Depressed Mood
		Diarrhoea
		Diplopia
		Disorientation
		Dissociation
		Disturbance in Attention
		Disturbed psychomotor skills
		Dizziness
		Drowsiness
		Dry Mouth
		Dysgeusia
		Dyskinesia
		Dysmenorrhea
		Dyspepsia
		Dysphagia
		Dysphoria
		Dyspnoea
		Ear and labyrinth disorders
		Epistaxis
		Euphoric mood
		Eye disorders
		Fall
		Fatigue
		Feeling Abnormal
		Feeling Drunk
		Feeling hot
		Feeling of Relaxation
		Flushing
		Gamma-glutamyltransferase increased
		Gastroenteritis
		Gastrointestinal Disorder
		General Disorders
		Glossodynia
		Haematocrit Decreased
		Haemoglobin Decreased
		Hallucination
		Headache
		Hepatobillary Disorders
		Hyperhidrosis
		Hypoaesthesia
		Hypoesthesia
		Hypogeusia
		Hypoglycaemia
		Hypotension
		Increased Appetite
		Infections and Infestations
		Influenza-like illness
		Injury, poisoning and procedural complications
		Insomnia
		Investigations
		Irritability
		Lack of Concentration
		Lethargy
		Ligament sprain
		Light-headedness
		Liver function test abnormal
		Loud noise
		Lower respiratory tract infection
		Malaise
		Memory Impairment
		Metabolism and nutrition disorders
		Migraine
		Mouth ulceration
		Muscle Spasms
		Muscle Weakness
		Muscular spaticity
		Musculoskeletal and connective tissue disorders
		Nasopharyngitis
		Nausea
		Neoplasm progression
		Neoplasms benign, malignant and unspecified (incl cysts and polyps)
		Nervous system disorders
		Nervousness
		Neuralgia
		Neuropathy Peripheral
		Neutrophil Count Increased
		Odynophagia
		Oedema peripheral
		Oral Discomfort
		Oral Pain
		Otitis media
		Pain Exacerbated
		Pain in extremity
		Palpitations
		Panic Attack
		Paraesthesia
		Pharyngitis
		Pharyngolaryngeal pain
		Pruritus
		Psychiatric disorders
		Psychomotor skills impaired
		Pyrexia
		Rash
		Red Blood Cell Count Decreased
		Red eyes
		Renal and urinary disorders
		Respiratory, thoracic and mediastinal disorders
		Sedation
		Sinusitis
		Skin and subcuraneous tissue disorders
		Skin irritation
		Sluggishness
		Somnolence
		Speech Disorder
		Surgical and medical procedures
		Syncope
		Tinnitus
		Tremor
		Uncooperative
		Urinary retention
		Urinary Tract Infection
		Vascular Disorders
		Vertigo
		Vision Blurred
		Visual impairment
		Vomiting
		Weakness
		Weight Decreased
		Weird dreams
		White Blood Cell Count Increased
		Withdrawal syndrome

## Sheet: Input
	Abdominal pain				Abdominal pain upper				Adverse drug reaction				Agitation				Alanine Aminotransferase Increased				Amnesia				Anaemia				Anorexia				Anxiety				Application Site Burning				Application Site Pain				Application Site Reaction				Apprehension
	Event Exp	No event Exp	Event Ctrl	No event Ctrl	Event Exp	No event Exp	Event Ctrl	No event Ctrl	Event Exp	No event Exp	Event Ctrl	No event Ctrl	Event Exp	No event Exp	Event Ctrl	No event Ctrl	Event Exp	No event Exp	Event Ctrl	No event Ctrl	Event Exp	No event Exp	Event Ctrl	No event Ctrl	Event Exp	No event Exp	Event Ctrl	No event Ctrl	Event Exp	No event Exp	Event Ctrl	No event Ctrl	Event Exp	No event Exp	Event Ctrl	No event Ctrl	Event Exp	No event Exp	Event Ctrl	No event Ctrl	Event Exp	No event Exp	Event Ctrl	No event Ctrl	Event Exp	No event Exp	Event Ctrl	No event Ctrl	Event Exp
Collin 2012
Fallon 2017a
Fallon 2017b																									5	103	6	103
Johnson 2010 Sativex
Johnson 2010 THC
Langford 2013
Lichtman 2017
NCT01606202																	2	56	3	60																					2.5	56	0.5	60
Nurmikko 2007					3.5	63	0.5	62					2.5	63	0.5	62													4.5	63	0.5	62					2	63	4	62	4	63	2	62
Portenoy 2012 High
Portenoy 2012 Medium
Portenoy 2012 Low
Rog 2005
Selvarajah 2009					5	149	2	148													4	149	2	148
Serpell 2014																													4	128	1	118	4	128	1	118					7	128	2	118
Wade 2004																																													3	80	3	80
Blake 2006
Devries 2016a	3.5	30	0.5	32																	4	30	1	32
Jain 1981																																	2.5	30	0.5	32													1.5
Markova 2019
Ostenfeld 2011 (100 mg)
Ostenfeld 2011 (800 mg)
Schimrigk 2017									8.5	124	0.5	116
Van Amerogen 2017
[truncated: 567 more columns]

## Sheet: Calc
	Blood and lymphatic system disorders
	Insert data				Computations for fixed-effect
	Event Exp	Total Exp	Event Ctrl	Total Ctrl	RR	LogRR	Variance	SE(lnRR)	w	LogRR*W	95%CI_lo	95%CI_hi
Collin 2012
Fallon 2017a
Fallon 2017b
Johnson 2010 Sativex
Johnson 2010 THC
Langford 2013
Lichtman 2017
NCT01606202
Nurmikko 2007
Portenoy 2012 High	9	90	2	30	1.5	0.405465	0.566667	0.752773	1.76471	0.715527	0.343019	6.5594
Portenoy 2012 Medium	8	90	2	30	1.33333	0.287682	0.580556	0.761942	1.72249	0.495529	0.299475	5.93631
Portenoy 2012 Low	9	91	3	31	1.02198	0.02174	0.401197	0.633401	2.49254	0.0541878	0.295311	3.53674
Rog 2005
Selvarajah 2009
Serpell 2014
Wade 2004
Blake 2006
Devries 2016a
Jain 1981
Markova 2019
Ostenfeld 2011 (100 mg)
Ostenfeld 2011 (800 mg)
Schimrigk 2017
Van Amerogen 2017
								Sum	5.97973	1.26524
Fixed effect
Q
df	2
I^2
Log(effect)	0.211589
Effect	1.23564
V	0.167232
SE	0.40894
95%CI_low	0.554364
95%CI_up	2.75415
Z	0.517408
P	0.604871

## Sheet: Output
	Dizziness	Fatigue	Vertigo	Nervous system disorders	Gastrointestinal disorder	Vision blurred	Vomiting	Investigations	Anxiety	Abdominal pain upper	Injury, poisoning and procedural complications	Pruritus	Diarrhoea	Abdominal pain	Arthralgia	Cardiac disorders	Gastroenteritis	Panic attack	Haemoglobin decreased	Hypoglycaemia	Constipation	Epistaxis	Malaise	Urinary tract infection	Weight decreased	Metabolism and nutrition disorders	Neoplasms benign, malignant and unspecified (incl cysts and polyps)	Oedema peripheral	Psychiatric disorders	Back pain	Otitis media	Sinusitis	Headache	Rash	Syncope	Pyrexia	Respiratory, thoracic and mediastinal disorders	Lower respiratory tract infection	Blood and lymphatic system disorders	Blood and lymphatic system disorders	Neuropathy peripheral	Musculoskeletal and connective tissue disorders	Hypotension	Urinary retention	Nasopharyngitis	Paraesthesia	Liver function test abnormal	Surgical and medical procedures	Palpitations
Fixed effect
Q
df	19	12	7	2	2	2	12	2	1	1	2	0	11	0	1	2	0	0	0	0	9	0	0	1	0	2	2	0	2	0	0	0	13	2	1	2	2	0	2	2	0	2	1	1	3	2	1	2	1
I^2
Log(effect)	1.08924	0.642736	1.06383	0.579247	0.369216	1.60635	0.292458	0.991131	1.43251	1.1478	-1.22031	-1.61617	0.311246	2.01045	-0.919464	-0.612524	1.30495	1.30495	1.67843	0.581053	-0.2277	1.59344	1.59344	0.376584	0.559616	0.27369	0.244872	0.686413	0.222559	-1.15924	-1.15924	-1.15924	-0.0927556	-0.385857	0.73637	-0.434766	0.275082	-0.294416	0.211589	0.211589	0.324119	0.209223	0.549253	0.549253	0.140993	-0.324143	-0.317873	-0.354332	0.295579
Effect	2.97203	1.90168	2.89744	1.78469	1.4466	4.98457	1.33972	2.69428	4.18919	3.15126	0.29514	0.198658	1.36512	7.46667	0.398733	0.541981	3.6875	3.6875	5.35714	1.78792	0.796363	4.92063	4.92063	1.4573	1.75	1.31481	1.27746	1.98658	1.24927	0.313725	0.313725	0.313725	0.911416	0.679868	2.08834	0.647416	1.31664	0.744966	1.23564	1.23564	1.38281	1.23272	1.73196	1.73196	1.15142	0.723147	0.727695	0.701642	1.3439
V	0.0106904	0.0261736	0.0870738	0.0450398	0.0277231	0.769323	0.0273224	0.362662	0.807265	0.52623	0.616257	1.18653	0.0525186	2.22113	0.561794	0.270484	1.23371	1.23371	2.36548	0.297643	0.0480864	2.368	2.368	0.133697	0.37344	0.0907697	0.0759296	0.736532	0.0839965	2.606	2.606	2.606	0.0174507	0.316284	1.21495	0.428363	0.195918	0.278199	0.167232	0.167232	0.40038	0.200596	1.42743	1.42743	0.100362	0.807669	0.860853	1.07535	0.807906
SE	0.103394	0.161783	0.295083	0.212226	0.166502	0.87711	0.165295	0.602214	0.898479	0.725417	0.78502	1.08928	0.229169	1.49035	0.749529	0.520081	1.11073	1.11073	1.53801	0.545567	0.219286	1.53883	1.53883	0.365646	0.611097	0.30128	0.275553	0.858214	0.289821	1.61431	1.61431	1.61431	0.132101	0.562391	1.10225	0.654494	0.442626	0.527445	0.40894	0.40894	0.632756	0.447879	1.19475	1.19475	0.3168	0.898704	0.927822	1.03699	0.898836
95%CI_low	2.42684	1.38492	1.62493	1.17737	1.0438	0.893339	0.968971	0.827614	0.719994	0.760321	0.0633585	0.0234904	0.871163	0.402271	0.0917634	0.195561	0.418083	0.418083	0.262877	0.613695	0.518145	0.24107	0.24107	0.711712	0.528277	0.728463	0.744374	0.36947	0.707873	0.0132562	0.0132562	0.0132562	0.70351	0.225791	0.240741	0.179501	0.552962	0.264951	0.554364	0.554364	0.400084	0.512415	0.16655	0.16655	0.618823	0.124232	0.118079	0.0919204	0.230815
95%CI_up	3.63968	2.61125	5.16647	2.70529	2.00483	27.8124	1.85231	8.77117	24.3742	13.0609	1.37484	1.68004	2.13917	138.591	1.73258	1.50205	32.5238	32.5238	109.173	5.20887	1.22397	100.438	100.438	2.98395	5.79715	2.37311	2.19231	10.6815	2.20474	7.42472	7.42472	7.42472	1.18077	2.04711	18.1156	2.33507	3.135	2.09463	2.75415	2.75415	4.77943	2.96556	18.0107	18.0107	2.14239	4.20939	4.48464	5.35574	7.82479
Z	10.5349	3.97284	3.60518	2.72939	2.21748	1.83141	1.76931	1.64581	1.59437	1.58227	1.55449	1.48371	1.35815	1.34898	1.22672	1.17775	1.17486	1.17486	1.0913	1.06504	1.03837	1.03549	1.03549	1.02991	0.915756	0.908425	0.888656	0.799816	0.767918	0.718099	0.718099	0.718099	0.702155	0.686101	0.668063	0.664278	0.621476	0.558193	0.517408	0.517408	0.512235	0.467141	0.459722	0.459722	0.445054	0.360678	0.342601	0.341692	0.328846
P	0	7.10202e-05	0.000311931	0.00634515	0.0265901	0.0670397	0.0768424	0.0998026	0.110853	0.113589	0.120068	0.137887	0.174417	0.177343	0.219927	0.238897	0.24005	0.24005	0.275141	0.286856	0.299098	0.300442	0.300442	0.30305	0.359795	0.363654	0.374188	0.423818	0.442536	0.472696	0.472696	0.472696	0.482582	0.492649	0.504093	0.506513	0.534286	0.576713	0.604871	0.604871	0.608487	0.640399	0.645716	0.645716	0.656281	0.71834	0.731898	0.732582	0.742272
[truncated: 1,011 more columns]
